# Supplementary material for: ZL006, a small molecule inhibitor of PSD-95/nNOS interaction, does not induce antidepressant-like effects in two genetically predisposed rat models of depression and control animals
Source: PLoS One. 2017 Aug 3;12(8):e0182698. doi: 10.1371/journal.pone.0182698 (PMC5542618; doi:10.1371/journal.pone.0182698)
Supplement: S1 Dataset — (XLSX) [file pone.0182698.s001.xlsx]

## Sheet: S1 Dataset
S1 Dataset
A:		Vehicle								ZL006 (5 mg/kg)								ZL006 (10 mg/kg)								ZL006 (50 mg/kg)
	1 h	3968.42	3295.13	3658.96	3749.55	3859.1	2983.93	3777.7	2828.39	3723.35	3480.85	3322.17	4123.3	3269.73	3695.03	3488.41	3380.57	3020.04	3605.73	4298.36	3605.17	3442.82	2736.9	3087.22	3150.61	2613.79	3233.05	1959.14	2540.03	1591.12	3167.59	2258.19	3955.2
	1 week	2739.07	3340.56	3968.57	5395.82	4082.68	5533.25	3212.41	4104.4	3176.01	3434.82	2482.39	3260.34	3722.86	2451.48	3420.37	3727.28	3209.99	3356.57	3130.4	3685.23	2058.06	3054.65	3385.96	2954.93	2692.28	3772.93	3053.45	4277.88	2391.69	3222.83
B:	1 h	65	135	35	30	0	25	85	60	130	100	130	40	130	110	55		45	25	40	15	70	15	45		40	40	35	65	5	70	60	60
	1 week	15	15	40	45	75	40	55	135	100	0	270	60	70	70	190		20	80	50	10	25	0	35		60	65	5	15	50	15	195	285
