# Supplementary material for: ZL006, a small molecule inhibitor of PSD-95/nNOS interaction, does not induce antidepressant-like effects in two genetically predisposed rat models of depression and control animals
Source: PLoS One. 2017 Aug 3;12(8):e0182698. doi: 10.1371/journal.pone.0182698 (PMC5542618; doi:10.1371/journal.pone.0182698)
Supplement: S2 Dataset — (XLSX) [file pone.0182698.s002.xlsx]

## Sheet: S2 Dataset
S2 Dataset
A:		Vehicle							ZL006 (15 mg/kg)							ZL006 (50 mg/kg)
	FRL	3949.26	3002.51	3259.09	2733.98	2632.35	3295.61	3415.82	3342.68	2644.41	3041.41	3161.42	4452.86	3107.49	3321.9
	FSL	4748.86	3315.41	4447.59	4405.82	3823.7	3988.64	3670.57	4016.31	3670.65	3857.04	3133.43	3222.85	3204.98	3621.16
B:	FRL	30	20	60	80	30	50	15	35	70	80	45	50	30	100
	FSL	130	115	130	110	185	80	145	90	90	85	110	150	115	125
C:	FRL	45	35	50	80	25	75	70	25	35	5	70	90	105	40	50	105	15	30	70	60	55	55
	FSL	85	70	95	105	170	185	75	120	95	105	65	55	105	160	85	95	35	115	170	145	120	115	115	75
