# Supplementary material for: ZL006, a small molecule inhibitor of PSD-95/nNOS interaction, does not induce antidepressant-like effects in two genetically predisposed rat models of depression and control animals
Source: PLoS One. 2017 Aug 3;12(8):e0182698. doi: 10.1371/journal.pone.0182698 (PMC5542618; doi:10.1371/journal.pone.0182698)
Supplement: S3 Dataset — (XLSX) [file pone.0182698.s003.xlsx]

## Sheet: S3 Dataset
S3 Dataset
A:		Vehicle							ZL006 (15 mg/kg)
	Pretest	45	80	15	120	75	35	75	80	135	85	70	40	40	55
	24 h	65	110	10	10	120	45	95	35	20	100	160	95	140	165
	72 h	150	215	0	85	205	80	115	65	205	115	260	30	120	135
B:		Vehicle											ZL006 (10 mg/kg)
	Pretest	105	110	210	105	15	270	120	165	205	130	220	100	235	215	100	185	255	30	155	200	175	225	60	85
	24 h	255	245	205	180	105	265	105	195	240	110	250	220	185	245	165	150	195	130	145	115	15	225	135	140
	72 h	210	170	145	255	155	275	110	90	95	230	150	160	265	220	260	240	215	220	205	225	190	175	185	215
