# Supplementary material for: ZL006, a small molecule inhibitor of PSD-95/nNOS interaction, does not induce antidepressant-like effects in two genetically predisposed rat models of depression and control animals
Source: PLoS One. 2017 Aug 3;12(8):e0182698. doi: 10.1371/journal.pone.0182698 (PMC5542618; doi:10.1371/journal.pone.0182698)
Supplement: S4 Dataset — (XLSX) [file pone.0182698.s004.xlsx]

## Sheet: S4 Dataset
S4 Dataset
A:		Vehicle								ZL006 (15 mg/kg)								Imipramine (15 mg/kg)
	FRL	145	220	145	95	120	30	140	200	165	155	185	140	165	165	185	200	115	60	20	190	125	65	140	205	80	145
	FSL	255	250	205	240	295	230			215	250	210	200	260	255	295	250	130	235	140	130	205	250
B:		Vehicle								ZL006 (10 mg/kg)
	FRL	20	100	175	155	60	60	145	145
	FSL	280	295	240	185	145	215	230	195	210	250	120	170	220	220	165	265
	Wist. H	275	230	205	230	210	200	270	205
	Wist. Ky	300	295	260	250	285	245	295	300	265	250	300	245	255	295	300	300
