# Supplementary material for: ZL006, a small molecule inhibitor of PSD-95/nNOS interaction, does not induce antidepressant-like effects in two genetically predisposed rat models of depression and control animals
Source: PLoS One. 2017 Aug 3;12(8):e0182698. doi: 10.1371/journal.pone.0182698 (PMC5542618; doi:10.1371/journal.pone.0182698)
Supplement: S5 Dataset — (XLSX) [file pone.0182698.s005.xlsx]

## Sheet: S5 Dataset
S5 Dataset
A:		Vehicle						ZL006 (10 µg/5 µL)
	FRL	80	15	20	15	55	85
	FSL	195	70	175	155	135		80	190	130	175	150	105
B:		Vehicle								ZL006 (100 µg/5 µL)
	FRL	135	30	140	115	170	65	95	70
	FSL	105	120	115	135	175	135	175	155	150	130	155	105	150	140	75	155	90
