# Supplementary material for: ZL006, a small molecule inhibitor of PSD-95/nNOS interaction, does not induce antidepressant-like effects in two genetically predisposed rat models of depression and control animals
Source: PLoS One. 2017 Aug 3;12(8):e0182698. doi: 10.1371/journal.pone.0182698 (PMC5542618; doi:10.1371/journal.pone.0182698)
Supplement: S6 Dataset — (XLSX) [file pone.0182698.s006.xlsx]

## Sheet: S6 Dataset
S6 Dataset
A:		Vehicle								ZL006 (10 mg/kg)
	FSL	6513.5	7678.5	7308.5	5736.5	8176.5	7683.5	6744.5	4351	6110.5	5308.5	5550.5	3755	5361.5	6568	5212	5325.5
B:	FSL	1623.5	1827.5	1515	2073.5	1346.5	1884	1473	2030	1486.5	1637.5	1805	2009.5	1911.5	1695.5	2247	1764.5
C:	FSL	4890	5851	5793.5	3663	6830	5799.5	5271.5	2321	4624	3671	3745.5	1745.5	3450	4872.5	2965	3561
